# Supplementary material for: Latent profiles of childhood trauma in bipolar disorder: associations with objective and subjective cognitive functioning and quality of life
Source: Front Psychol. 2026 Feb 2;17:1695797. doi: 10.3389/fpsyg.2026.1695797 (PMC12907306; doi:10.3389/fpsyg.2026.1695797)
Supplement: Supplementary file 1 [file Data_Sheet_1.zip]

Archive with 1 entries (1 files):
- datafigshare_1.sav
